# Supplementary material for: Genome Characterization of Mammalian Orthoreovirus and Porcine Epidemic Diarrhea Virus Isolated from the Same Fattening Pig
Source: Animals (Basel). 2025 Jan 9;15(2):156. doi: 10.3390/ani15020156 (PMC11758326; doi:10.3390/ani15020156)
Supplement: Supplementary file 1 [file animals-15-00156-s001.zip]

Archive with 1 entries (1 files):
- animals-3377154-supplementary.pdf
